# Supplementary material for: An Insight into Goat Cheese: The Tales of Artisanal and Industrial Gidotyri Microbiota
Source: Microorganisms. 2023 Jan 3;11(1):123. doi: 10.3390/microorganisms11010123 (PMC9863150; doi:10.3390/microorganisms11010123)
Supplement: Supplementary file 1 [file microorganisms-11-00123-s001.zip]

Archive with 1 entries (1 files):
- microorganisms-2122409-supplementary.pdf
